# Supplementary material for: Conductive Membranes Based on Cotton Fabric Coated with Polymers for Electrode Applications
Source: Materials (Basel). 2022 Oct 18;15(20):7286. doi: 10.3390/ma15207286 (PMC9611807; doi:10.3390/ma15207286)
Supplement: Supplementary file 1 [file materials-15-07286-s001.zip]

Archive with 1 entries (1 files):
- materials-1854753-supplementary.pdf
